# Supplementary material for: DFT Study of Zn-Modified SnP3: A H2S Gas Sensor with Superior Sensitivity, Selectivity, and Fast Recovery Time
Source: Nanomaterials (Basel). 2023 Oct 17;13(20):2781. doi: 10.3390/nano13202781 (PMC10609550; doi:10.3390/nano13202781)
Supplement: Supplementary file 1 [file nanomaterials-13-02781-s001.zip]

Archive with 1 entries (1 files):
- nanomaterials-2655356-supplementary.pdf
